# Supplementary material for: Regulation of Interferon-Stimulated Gene BST2 by a lncRNA Transcribed from a Shared Bidirectional Promoter
Source: Front Immunol. 2015 Jan 30;5:676. doi: 10.3389/fimmu.2014.00676 (PMC4311693; doi:10.3389/fimmu.2014.00676)
Supplement: Supplementary file 1 [file Table_1.XLS]

## Sheet: Sheet1
Table S1. List of lncRNA/protein coding RNA pairs that show significantly changed expression in response to IFNα stimulation and are located within 2 Kb distance of each other
							Relative expression (log 2) at the indicated time point after IFN addition
Name of transcripts	Chromosome	start	end	orientation	coding/lncRNA	Description	0 hrs	3 hrs	9 hrs	24 hrs
NRIR (lncRNA-CMPK2)	2	6969011	6980595	-	lncRNA	Positioned in tandem with CMPK2	-4.44079	-1.82702	-0.62046	0.996272
CMPK2	2	6980701	7005936	-	Protein-coding RNA		-2.09889	3.57892	3.07264	4.18256
CYP1B1-AS1	2	38302791	38408997	+	Putative lncRNA	Originating from a putative bidirectional promoter	-4.63813	-2.98323	-3.92996	-4.5455
CYP1B1	2	38294652	38303323	-	Protein-coding RNA		-0.840302	5.08544	-1.35299	3.0893
PPM1K-UA	4	89206094	89252573	+	Putative lncRNA	Originating from a putative bidirectional promoter	-4.56517	-4.40293	-6.41628	-3.07757
PPM1K	4	89183315	89205888	-	Protein-coding RNA		1.22747	3.12168	2.47334	2.80862
FAM84B-UA	8	127570140	127688658	+	Putative lncRNA	Originating from a putative bidirectional promoter? TSS overlap	-4.79542	-3.0994	-4.71156	-2.10333
FAM84B	8	127564687	127570638	-	Protein-coding RNA		1.54346	2.91644	1.48813	1.73679
LY6E-UA	8	144063466	144099798	-	Putative lncRNA	Originating from a putative bidirectional promoter	-5.602	-2.91197	-3.66364	-1.43347
LY6E	8	144099899	144103829	+	Protein-coding RNA		3.33551	4.50087	5.42458	5.09181
BISPR	19	17516503	17525973	+	lncRNA	Originating from a putative bidirectional promoter	-0.821787	0.279311	0.619484	0.874409
BST2	19	17513748	17516457	-	Protein-coding RNA		4.06116	4.96961	6.42007	5.75883
ZFAS1	20	47894715	47905797	+	Putative lncRNA	Originating from a putative bidirectional promoter	5.34453	5.46801	5.46087	5.63178
ZNFX1	20	47862437	47894756	-	Protein-coding RNA		3.59229	5.55694	4.89306	5.39518
OGFR-AS1	20	61431979	61436939	-	Putative lncRNA	Originating from a putative bidirectional promoter? TSS overlap	-2.9568	-1.87874	-2.77324	-1.10991
OGFR	20	61436187	61445352	+	Protein-coding RNA		3.79036	4.88205	4.34956	4.7218
MX1-UA	21	42776876	42793093	-	Putative lncRNA	Unannotated, novel putative lncRNA, originating from a putative bidirectional promoter	-4.71524	-2.65268	-4.80937	-4.74142
MX1	21	42792442	42831141	+	Protein-coding RNA		4.63054	7.06775	7.70093	8.17503
USP18-IT1	22	18660805	18688682	-	Putative lncRNA	Antisense intronic transcript	-6.49325	-1.7484	-6.5719	-5.38866
USP18-UA	22	18610796	18632510	-	Putative lncRNA	Unannotated, novel putative lncRNA, originating from a putative bidirectional promoter	-6.49325	-1.7484	-6.5719	-5.38866
USP18	22	18632666	18660164	+	Protein-coding RNA		2.17318	5.62737	5.26293	6.3156
